# Supplementary material for: Unique Design of Functionalized Covalent Organic Frameworks for Highly Selective Removal of Cyano-Neonicotinoids
Source: Nanomaterials (Basel). 2025 Oct 20;15(20):1596. doi: 10.3390/nano15201596 (PMC12566725; doi:10.3390/nano15201596)
Supplement: Supplementary file 1 [file nanomaterials-15-01596-s001.zip]

Archive with 1 entries (1 files):
- nanomaterials-3833704-supplementary.pdf
